# Supplementary material for: EphB4 and ephrinB2 act in opposition in the head and neck tumor microenvironment
Source: Nat Commun. 2022 Jun 20;13:3535. doi: 10.1038/s41467-022-31124-7 (PMC9209511; doi:10.1038/s41467-022-31124-7)
Supplement: Supplementary file 3 — Supplementary Data 1 [file 41467_2022_31124_MOESM3_ESM.xlsx]

## Sheet: fGSEA_results
Gene	EphB4_KD1	EphB4_KD2	CTRL_1	CTRL_2
Il10	-0.838327	-0.457343	-0.142312	1.43798
Fgfbp1	-1.13979	0.473598	-0.458955	1.12514		Z-score values for data included in Fig 5a
Cib1	-0.620095	-1.0463	1.09038	0.576021
S100a1	-1.32799	-0.209418	0.842064	0.695347
Itgb1bp1	-0.235467	-0.410337	1.45596	-0.810157
Tbxa2r	-0.111834	-0.234193	1.37151	-1.02548
Ppp1r16b	0.286245	-0.486868	1.25376	-1.05314
Fgf1	-0.249431	-0.264117	1.42642	-0.912876
Fut1	-1.07451	0.878911	-0.628079	0.823682
Pdcd10	-0.527835	0.964725	0.702223	-1.13911
Pkm	-0.083011	0.579924	-1.37392	0.877007
E2f2	1.17302	-0.418343	0.385638	-1.14031
Anxa1	-0.517466	0.877435	-1.15403	0.794066
Klf2	0.578216	-0.17224	0.926965	-1.33294
Rhoa	1.30974	-0.405686	0.144351	-1.04841
Vegfa	-0.121124	0.593468	-1.35902	0.886675
Dll4	0.800063	0.0019668	0.608507	-1.41054
Plk2	0.512108	0.561009	-1.49761	0.424489
Ceacam1	-0.5366	0.751228	-1.13801	0.923386
Map2k5	1.25558	-0.0149072	-1.19203	-0.0486487
Klf4	0.264193	0.214891	-1.41625	0.937162
Epn1	0.943949	0.172775	-1.41147	0.294742
Meox2	1.0719	-0.384152	0.512559	-1.20031
Hdac7	0.696531	0.886494	-0.303667	-1.27936
Ngfr	0.185255	0.305763	-1.41846	0.927444
Epn2	1.1524	0.462779	-1.08455	-0.530624
Hmox1	-0.0326917	1.28401	-1.15827	-0.0930482
Synj2bp	0.592655	0.541983	0.357698	-1.49234
Card10	-0.136298	0.876781	-1.35475	0.614269
Glul	1.17846	0.330557	-0.328243	-1.18077
Srpx2	0.885368	0.410428	0.129318	-1.42511
Cemip2	0.523658	0.482564	-1.49977	0.493551
Fbxw7	0.893634	0.376936	-1.42654	0.155968
Smad1	1.16632	0.485757	-0.686316	-0.965764
Dll1	0.896466	0.40957	-1.41974	0.113709
Hdac5	1.29227	0.271797	-0.653571	-0.910497
Mmrn2	0.930918	0.375151	-1.40793	0.101864
Jak1	0.957403	0.527354	-0.149494	-1.33526
Rhoj	0.933051	0.330576	0.149774	-1.4134
Alox5	0.806841	0.793855	-0.33254	-1.26816
Nrp1	1.19633	0.325872	-1.15101	-0.371183
Akt3	0.833106	0.896795	-0.812907	-0.916993
Jmjd8	0.745393	0.802701	-0.225519	-1.32257
Gata2	1.29357	0.2727	-0.66973	-0.896537
Map3k3	1.00434	0.54813	-0.283398	-1.26907
Stard13	0.738305	0.960886	-1.05933	-0.63986
Creb3l1	1.12538	0.559875	-0.838736	-0.846516
Itga5	1.1085	0.576964	-0.937422	-0.748045
Pdpk1	0.837266	0.819264	-0.470672	-1.18586
Foxc2	0.880712	0.60637	-0.130778	-1.3563
Notch1	0.689945	0.939709	-1.21045	-0.419202
Fgf2	0.727966	0.763002	-0.122426	-1.36854
Spred1	1.17541	0.464848	-0.651126	-0.989127
Abl1	0.928491	0.799891	-0.817152	-0.91123
Sema6a	0.972149	0.578204	-0.265859	-1.28449
Kdr	1.07967	0.349222	-0.126439	-1.30245
Jcad	0.944577	0.627242	-0.296505	-1.27531
Adamts9	0.80737	0.666341	-0.0972343	-1.37648
Ptgs2	1.04318	0.220221	0.0980959	-1.36149
Tjp1	0.932332	0.776437	-1.03872	-0.670052
Aplnr	1.3448	0.172387	-0.68494	-0.832251
Pik3c2a	0.722793	0.778447	-0.140402	-1.36084
Bmper	0.797607	0.30384	0.361666	-1.46311
Thbs1	1.14348	0.515121	-0.668618	-0.98998
Hdac9	0.879223	0.556962	-0.052719	-1.38347
