# Supplementary material for: EphB4 and ephrinB2 act in opposition in the head and neck tumor microenvironment
Source: Nat Commun. 2022 Jun 20;13:3535. doi: 10.1038/s41467-022-31124-7 (PMC9209511; doi:10.1038/s41467-022-31124-7)
Supplement: Supplementary file 4 — Supplementary Data 2 [file 41467_2022_31124_MOESM4_ESM.xlsx]

## Sheet: fGSEA_results
Gene	EphB4_KD1	EphB4_KD2	CTRL_1	CTRL_2
Endog	-0.802172	-0.591245	-0.0230636	1.41648
Pam16	-0.873849	-0.858153	0.870784	0.861218		Z-score values for data included in Fig 5b
Rps3	-1.1251	-0.207911	0.0330853	1.29993
Nmnat1	-0.683481	-0.483213	-0.316312	1.48301
Bax	-1.34561	0.391707	1.0159	-0.0619929
Bok	-0.311779	0.366722	-1.20365	1.14871
Dffa	0.178541	0.405332	0.855534	-1.43941
Trp53	0.845549	-0.306265	-1.28104	0.741752
Zc3h12a	0.599167	-0.0255557	0.825811	-1.39942
Sirt2	0.899164	-0.380167	0.718331	-1.23733
Ptgis	0.276155	0.178812	-1.40822	0.953251
Rnf34	1.28758	0.276479	-0.636193	-0.927871
Bcl2l1	1.11066	-0.205706	0.358275	-1.26323
Hsf1	0.702686	0.696096	0.022894	-1.42168
Rffl	0.739033	0.426305	-1.47516	0.309825
Trp53bp2	0.590403	0.713528	0.151834	-1.45576
Aifm1	0.954894	0.609983	-0.286617	-1.27826
Apaf1	1.09735	0.329212	-1.29203	-0.134528
Pak2	1.16167	0.504838	-0.892601	-0.773905
Dlc1	0.93374	0.218672	0.265307	-1.41772
Fap	0.432427	0.807084	-1.45445	0.214939
Fzd3	0.94445	0.749229	-1.0839	-0.609777
Il6	1.03711	0.522448	-1.24634	-0.313218
