# Supplementary material for: EphB4 and ephrinB2 act in opposition in the head and neck tumor microenvironment
Source: Nat Commun. 2022 Jun 20;13:3535. doi: 10.1038/s41467-022-31124-7 (PMC9209511; doi:10.1038/s41467-022-31124-7)
Supplement: Supplementary file 5 — Supplementary Data 3 [file 41467_2022_31124_MOESM5_ESM.csv]

Gene	CTRL_1	CTRL_2	EphB4_KD	EphB4_KD
Ccl5	0.912221888	0.807077562	-0.998361182	-0.720938269		Z-score values for data included in Fig 5c
Ccr5	0.656912445	0.178447743	-1.463555115	0.628194928
Cd2	1.311311803	0.098443941	-1.077077091	-0.332678654
Cd3d	1.441895272	-0.147906906	-0.471126869	-0.822861497
Cd3e	1.392095418	0.062594391	-0.734092923	-0.720596886
Ciita	0.754676821	0.853668826	-1.256016033	-0.352329614
Cxcl10	-0.569234435	1.486855547	-0.310118782	-0.60750233
Cxcl11	-0.762608021	1.415976392	-0.010460571	-0.6429078
Cxcl13	1.380145195	-0.501667393	-0.91760458	0.039126778
Cxcl9	-0.257644336	1.479074154	-0.613326624	-0.608103195
Cxcr6	1.278008623	-0.853082932	-0.736229277	0.311303587
Gzma	0.329900491	1.248590385	-0.997056643	-0.581434233
Gzmb	-0.034956513	1.374545098	-0.344098861	-0.995489724
Ido1	-0.843877923	1.439368894	-0.436997933	-0.158493038
Ifng	-0.033370032	1.180047731	-1.262156285	0.115478586
Il2rg	1.105895077	0.45817695	-1.196710167	-0.36736186
Itgal	1.004553017	-0.011028535	-1.361980757	0.368456274
Lag3	0.424717765	1.169433398	-1.098224533	-0.49592663
Nkg7	1.017329415	0.700129401	-0.855035433	-0.862423383
Pdcd1	1.426921146	-0.89797449	-0.358403025	-0.17054363
Prf1	-0.546796925	1.379423979	0.058854182	-0.891481236
Ptprc	1.192606895	-0.619640169	-1.003975322	0.431008595
Slamf6	1.317004852	-0.278008063	-1.088907111	0.049910322
Stat1	-0.122269348	1.387323245	-0.27183058	-0.993223317
Tagap	0.906922241	0.229777204	-1.42819031	0.291490865
