# Supplementary material for: EphB4 and ephrinB2 act in opposition in the head and neck tumor microenvironment
Source: Nat Commun. 2022 Jun 20;13:3535. doi: 10.1038/s41467-022-31124-7 (PMC9209511; doi:10.1038/s41467-022-31124-7)
Supplement: Supplementary file 7 — Source Data [file 41467_2022_31124_MOESM7_ESM.xlsx]

## Sheet: Fig 2
Fig 2a	Control sh	tumor volumes									EphrinB2 sh												EphB4 sh
0	0	0	0	0	0	0	0	0	0		0	0	0	0	0	0	0	0	0	0			0	0	0	0	0	0	0	0	0	0
5	39.0165	16.856	19.7635	22.05	57.7125	14.85	17.1	22.542	16.65		13.4865	14.85	12.9735	16.072	28.7875	7.6	18	10.944	10.625	17.408			13.4865	16.2	12.506	13.0355	16.2	13.4865	21.15	10.816	6.2	17.1
7	291.338	217.683	131.233	126.342	248.937	159.67	186.157	102.467	67.9318		143.145	112.598	132.642	166.089	187.297	135.987	145.365	144.342	176.752	108.705			152.003	157.613	230.318	154.696	199.526	151.41	209.602	193.918	202.591	234.29
12	429.887	373.182	331.875	348.8	499.023	312.132	429.792	420.229	320		346.788	174.24	195.272	226.482	283.024	241.968	299.568	512.488	321.489	293.486			525.312	512.072	639.846	441.45	697.632	573.949	564.062	368.475	461.7	604.675
14		674.16	481.562	503.36	672.525		465.52	502.272			347.894	295.074	212.544	287.766	287.557	258.457	307.2	420.229	364.863	327.228			800.865	566.636		723.168	636.54	580	629.216	586.558	651.688	780.45
16	495.769	702.25	427.432	568.575	774.4	459.472	506.88	611.104	607.662		342.924	290.521	283.966	296.45	360.855	243.089	326.114	552.96	393.588	426.471			938.975	545.722	705.6	777.728	722.138	617.16	601.859	672.525	676.512	726
19	660	683.65	437.4	763.902	968.256	534.578	616.512	778.909	681.408		368.562	314.928	309.304	299.568	696.632	254.947	316.028	610	476.158	512.488			1056.77	655	1255.92	991.752	958.23		798.062	748.503	869.251	664.848
21	715	857.736	540			550.427	675.491		746.496		503.382	300.8	271.472	290.207	740.096	263.841	310.4	738.1	463.736	469.752			1176.12		1208.35	1164.87	890.624		1023.41	709.838	1204.22	744.15
23		944.541	733.824			793.152	972		827.904		558.657	264.375	294.4	258.57	828.144	249.444	324.769	892.8	571.256	501.642			1381.45	1065.6	1409.26	1228.39	994.194		1141.77	944.541	1295.06
												243.648	368.475	257.032		229.992	307.242			930.25
												229.365	447.536	233.928		241.875	287.557
												218.05	477.9	263.841		243.682	288.8
Fig 2b	Control sh											EphrinB2 sh											EphB4 sh
0	0	0	0	0	0	0	0	0	0	0		0	0	0	0	0	0	0	0	0	0		0	0	0	0	0	0	0	0	0	0
7	89.7015	67.98	112.462	73.4248	99.4808	81.5737	100.058	73.1432	71.5907	101.183		102.326	78.5593	91.5075	75.2173	88.3745	85.8544	96.5251	181.476	139.555	74.947		100.66	112.764	131.321	127.479	102.165	136.344	96.2486	104.666	91.8081	114.267
10	216.499	138.276	195.929	243.459	203.939	247.846	294.859	252	219.212	226.736		288.721	251.384	312.534	272.529	293.248	275.225	259.68	258.632	223.8	244.834		303.732	263.882	199.378	282.988	324.29	309.614	349.353	318.985	347.396	392.034
14	240.049	250.518	309.029	300.414	288.456	318.392	346.749	324.971	268.3	301.176		420.499	311.225	388.977	334.208	321.978	317.51	336.315	409.954	393.779	306.58		324.736	429.567	357.3	300.6	449.101	436.805	393.675	421.564	430.5	402.792
21	337.039	388.097	305.64	372.908	355.399	294.341	345.437	495.191	697.518	376.281		703.593	346.115	486.875	262.452	371.244	520.957	412.554	561.344	634.982	504.905		400.935	785.743	682.403	369.82	902.225	542.959	548.616	933.137	498.661	385.601
24	328.873	414.664	257.477	446.793	358.298	277.729	337.217	461.218	728.761	413.613		620.407	491.857	255.371	199.374	287.946	648.445	1017.78	583.183	1010.27	450.716		396.589		1214.78	317.096	1435.3	563.001	733.584	1312.73	528.098	356.918
28	379.296	507.997	324.397	551.694	410.272		367.786			612.484			685	320.959	489.97	344.511	854.607		794.417		855.658		487.516			333.594			1064.69		1105.52	454.945
31	394.578	693.803	387.727	742.795	632.723		424.931						903.669	367.834	645.913	350.357	940.813		802.476							337.235			1627.93			699.176
35	454.662		462.908	1028.86	760.032		667.477							723.421		363.888										399.002						833.02
38	527.718		549.495		855.432									1141.38		373.182										406.834						1104.36
42	817.238																									573.247
Fig 2c	Control sh							EphB4 sh								lower panel Fig 2c		Csh																EphrinB2 sh
0	0	0	0	0	0	0		0	0	0	0	0	0	0		0	0	0	0	0	0	0	0	0	0	0	0	0	0	0	0	0		0	0	0	0	0	0	0	0	0	0	0	0	0	0	0	0
6	34.34	6.2	38.66	30.06	44.53	29.66		6	38.88	24.5	57.11	46.23	36.14	26.11		14	135.516	156.079	102.599	129.731	164.255	113.102	100.726	100.69	100.013	75.8013	78.7479	116.735	134.168	131.382	78.0144	92.0888		14	93.2385	105.117	102.864	85.8572	124.429	61.1585	81.4643	90.9249	70.278	84.3744	87.9442	103.982	101.768	100.122	91.6252
9	29.4	29.66	35.3	37.6	35.3	40		9	67.37	36.82	45.39	126.85	64.83	55.23		21	149.663	227.72	117.67	191.041	254.085	171.968	186.364	129.846	138.361	56.9242	97.1602	141.359	146.157	151.422	143.096	81.2655		21	112.722	116.878	145.364	141.749	139.878	64.3332	78.5838	152.147	89.1684	89.5068	104.312	115.916	140.47	107.357	75.6921
12	29.18	31.49	32.8	28.31	68.73	46.75		12	116.03	94.08	98.32	111.01	92.51	90.58		28		236.837	162.105	215.188		155.648	183.999	200.756	206.692	81.0339	90.2502	186.279	245.27	240.455	199.766	130.661		28	143.883	173.15	152.938	182.735	174.286	137.588	122.141	148.115	150.125	127.159	172.244	188.621	169.758	148.472	135.812
15	30.49	59.42	51.57	71.96	45.03	38.71		15	150.06	266.53	145.51	139.82	126.9	178.42
19		82.87	61.02	83.58	45.63	69.12		19	186.37	240.32	195.2	278.84	237.16	246.4
22	79.33	152.46				98.31		22	415.85	307.06	352.35	299.57	319.39	354.03
								23	432.67	349.27	494.95	330.67	325.42	423.8
Fig 2d	Control								EphB4 KO
0	0	0	0	0	0	0	0		0	0	0	0	0	0	0	0	0	0
10	0	0	0	48.4	113.438	0	0		116.058	174.636	114.376	154.791	121.835	146.072	272.281	142.884	150.822	212.94
13	0	90.75	98.3125	101.86	119.187	109.33	88.4395		117.256	298.632	149.769	285.948	380.926	294.4	317.9	150.822	261.562	334.116
17	35.3044	114.32	176.787	116.785	101.223	118.126	229.027		114.426	530.455	171.274	349.145	360.096	239.249	500.309	217.683	307.2	362.077
20	66.8371	254.085	252.207	113.407	174.289	232.227	236.179		175.232	837.32	414.374	597.234	393.385	287.276	803.003	254.479	424.128	449.989
24	72.5679	278.709	253.894	167.158	177.831	221.259	225.083		240.872	1422.36	460.32	934.729	505.643	466.234	1147.6	542.949	569.326	896.724
27	73.5314	285.46	237.686	159.864	172.019	250.996	240.61		280.171	1596.14	478.825	1260.59	652.713	640.515	1695.89	703.032	651.315	964.009
30	105.706	261.427	271.979	144.19	175.101	267.024	240.597		275.114	1710.09	570.08	1377.51	638.144	998.743	1774.01	865.751	745.913	1154.36
33	97.2488	245.944	268.324	130.122	168.357	242.919	238.464		267.635		609.826	1344.29	752.9	812.219	1879.5	1176.32	896.074	1479.23
38	126.169	277.978	236.462	121.404	218.954	233.275	204.626		926.598		1026.44	1945.01	842.558	1367.92	2289.72	1413.31	1208.07	2067.92
42	237.844	306.694	252.028	150.949	226.604	218.804	246.984		822.557		1278.19		1109.38		2570.91		1539.8	2493.8
46	215.231	264.44	266.35	198.01	216.616	230.676	227.755		1196.83				1584.72		2802.25		1844.64	3016.09
49	240.188	266.69	254.35	217.88	230.38	203.938	283.361		1627.03				1989.99
53	288.439	332.076	230.89	219.253	220.928	204.552	281.036		2546.71
Fig 2e	Moc2 control+Littermate control									Moc2 control+EFNB2fl/flTie2-Cre-ERT
0	0	0	0	0	0	0	0	0			0	0	0	0	0	0	0
7	171.181	245.361	190.699	316.83	326.058	222.135	184.338	375.751			92.7496	125.548	132.775	296.999	202.144	121.357	247.092
10	488.146	393.352	355.574	509.999	429.49	356.127	353.437	518.344			270.475	348.804	435.839	570.914	450.27	273.205	491.948
11	528.673	552.466	470.225	632.485	611.238	541.818	472.565	698.659			306.243	427.457	628.952	811.106	480.11	348.101	832.543
14	513.018	574.898	481.798	678.274	618.956	730.57	494.58	746.633			327.193	445.56	631.606	802.932	474.83	368.818	843.375
17	918.046	948.246	804.893	1131.52	1052.86	822.227		1098.82			596.06	614.846	854.071	908.07	564.513	557.207	1051.32
21	923.112	1164.42				1022.95	683.943	1158.65				760.608	1143.38	1096.22	653.932	629.724
Fig 2f	Moc2 control+Littermate control												Moc2 EphrinB2 KO+EFNB2fl/flTie2-Cre-ERT
0	0	0	0	0	0	0	0	0	0	0	0		0	0	0	0	0	0	0	0	0	0	0
6	65.6985	166.33	143.699	94.2331	103.913	103.913	152.695	156.702	77.8128	106.646	98.8273		105.807	78.2394	115.166	141.793	99.825	92.8319	104.774	91.7911	85.9079	112.914	94.1288
10	181.631	332.399	300.904	142.385	162.217	244.525	406.252	316.765	126.024	148.279	196.867		131.398		145.191	218.021	117.706	179.333	126.888	116.068	107.538	282.685	102.755
14	358.934	511.646	614.61	237.336	367.386	288.389	586.087	611.979	235.573	299.94	332.362		152.762		160.282	307.635	165.945	212.297	150.258	127.667	132.975	462.025	166.935
18	579.83	949.159	1084.29	438.583	494.187	693.676	950.536	685.299	384.629	473.1	437.404		159.17		198.591	396.022	166.816	240.223	191.276	161.626	167.603	505.271	210.969
21	679.764	1255.17	1314.4	790.692	1047.35	874.448	1127.99	1071.21	458.419	699.855	830.183		171.325		344.207	673.779	396.944	457.404	297.861	238.607	229.409	814.528	411.012
25	917.159			1043.29	1561.96	1221.38	1626.02	1287.41		1236.49			228.325		516.527				618.181	450.705	374.096		567.799
Fig 2h
	Time post-plating (h)	% Confluence Moc2 Control crispr KO						Moc2 EFNB2 crispr KO						Moc2 EphB4 crispr KO
	0	0.292743	0.433745	0.49009	0.332133	0.473757	0.627645	0.487603	0.674609	0.571753	0.904168	0.708291	0.690997	0.465054	0.679921	0.614421	0.539031	0.480369	0.469405
	6	0.381187	0.455842	0.536544	0.384917	0.649968	0.84189	0.583903	0.81369	0.78272	1.05218	0.819454	0.765992	0.674439	0.781816	0.603457	0.727732	0.653415	0.476131
	12	0.607018	0.646916	0.698005	0.54423	0.883711	1.03359	0.684894	0.978372	0.716768	1.29383	0.9309	0.789897	1.22686	0.941185	0.989166	0.952093	1.00149	0.619055
	18	0.858675	0.935081	0.913324	0.595658	1.199	1.19866	0.814085	1.17578	0.894448	1.69994	1.05354	0.918354	1.83055	1.22873	1.50265	1.2953	1.51622	0.862743
	24	0.959722	1.24472	1.34656	0.823127	1.4801	1.50277	0.994479	1.27275	1.02228	1.74747	1.19578	1.022	2.25293	1.61195	2.08153	1.74809	2.09334	1.28247
	30	1.40415	1.65597	1.66733	0.964639	1.96601	1.703	1.20268	1.68559	1.33396	2.12747	1.42788	1.20019	3.04848	2.13793	2.63333	2.32934	2.80321	1.77709
	36	2.10289	2.11809	2.25915	1.35538	2.52358	2.23197	1.40839	1.81602	1.61427	2.74783	1.79206	1.4102	4.17628	3.14665	3.80215	3.38977	3.87336	2.53465
	42	2.79473	3.01451	3.24379	1.85716	3.30517	2.94856	1.86542	2.25683	2.00201	3.55886	2.221	1.792	6.03779	4.49371	5.42812	4.9183	5.654	3.3579
	48	3.98786	3.90506	4.48546	2.41456	4.30225	3.8121	2.07113	2.47729	2.74833	4.23251	2.61734	2.22524	8.15802	6.3728	7.45171	6.56077	7.46844	4.69253
	54	5.81286	5.50814	6.20597	3.39022	5.58223	5.18273	2.64418	3.13828	3.52506	5.46197	3.18728	2.68148	11.9279	8.83235	10.6678	9.13566	11.0923	7.44606
	60	7.93836	8.06347	8.88615	5.24489	7.63646	7.14942	3.11986	3.81232	4.72299	7.13009	3.96791	3.37937	16.7486	13.5209	15.8314	13.5656	15.4855	10.6095
	66	11.4813	11.2825	12.1607	7.24724	10.8623	10.2334	3.7492	4.56566	6.51126	8.78607	5.01127	4.07619	24.027	19.3784	23.2564	19.611	22.3298	15.1976
	72	15.4983	16.5452	17.0403	9.73968	15.7947	14.9324	4.35638	5.7603	8.68683	10.7684	6.66137	5.2085	35.2093	30.4791	33.3322	28.971	31.727	22.6173
Fig 2g	Time post-plating (h)	% confluence		Control sh					EphrinB2 B2 sh							EphB4 sh
	2	2.61446	2.42768	1.65043	1.57376	1.16891	2.39846		1.17837	1.24986	1.2949	1.25711	1.10604	1.12076		0.749751	0.417288	0.361475	0.609941	0.952213	0.971762
	8	3.47674	3.28802	3.58857	2.76843	3.3075	3.8849		1.76227	3.04121	2.00991	2.9271	2.1645	2.38181		1.51152	2.10419	1.88274	2.50525	1.3092	0.784911
	16	4.75119	4.2727	4.58043	4.1016	4.56807	5.36507		2.55885	4.22213	2.72277	3.72223	3.19097	3.30888		2.95811	3.67194	2.97296	3.90114	2.44653	1.20324
	24	6.30277	6.31009	6.07558	5.48194	6.52099	7.22363		3.7232	5.90469	4.16259	5.01381	4.23892	4.54887		4.30765	5.06514	5.13124	6.51118	4.17793	1.90747
	32	8.15222	8.10697	8.3687	6.80295	8.3801	9.86178		5.06023	7.69127	5.82069	6.69526	5.33536	5.96036		6.84461	7.33836	8.96372	10.1697	6.52651	3.20278
	40	11.7997	11.3724	11.3715	9.54575	11.5003	14.0031		7.08375	10.3628	7.89511	9.51557	7.35597	8.42272		11.368	12.4013	15.4521	15.6571	10.4547	4.64757
	48	15.3267	14.9094	15.1362	12.5669	15.6371	18.9374		9.56765	15.2342	10.7057	13.673	10.4768	11.7632		17.2169	20.1342	26.7286	26.9348	16.8619	7.1589
	56	20.7728	20.5125	20.5394	16.9085	20.1373	25.1028		13.4503	19.7497	14.7718	18.6333	15.1163	16.6408		26.4814	34.0153	45.9843	42.7729	26.076	13.9392
	64	28.9464	27.886	27.9352	22.8466	27.27	32.9406		18.445	27.409	19.9317	25.8033	20.9566	22.8977		46.3502	54.6449	73.3627	63.6103	40.8328	25.4149
	72	38.0846	37.1164	36.834	30.5775	35.0973	42.4709		25.2377	36.4548	27.1029	36.1683	27.9364	30.7647		76.5966	75.838	91.3658	85.9175	60.5082	49.2726
	80	50.0799	49.9665	48.8544	41.7877	49.0189	56.1365		36.3374	49.8358	37.6614	49.3284	39.38	42.2742		89.962	90.8719	98.1513	97.7891	89.9256	88.6688
	88	64.0646	65.2567	62.9468	56.9046	65.6519	72.7398		49.7579	65.91	48.4068	68.0246	53.2312	57.7049		94.6068	98.6958	99.8272	98.7391	98.8444	98.4155
	96	80.4343	82.9731	79.4462	75.5339	83.6521	90.3193		65.527	83.6581	64.2333	86.8647	68.5691	75.2556		98.7979	99.9608	100	99.9905	99.7595	99.8828
[truncated: 1 more columns]

## Sheet: Fig3
Fig 3a
Master junctions
	Moc2 Control KO	Moc2 EFNB2 double KO
	63	30
	33	36
	54	36
	39	23
	40	28
	63	51
	44	23
	38	40
	52	28
	32	40
	52	14
	38	42
Master segments
	136	64
	70	71
	92	67
	83	47
	94	56
	112	101
	96	43
	98	86
	99	72
	80	83
	106	43
	82	89
Total master segments length	23227	17400
	12908	15760
	22316	15818
	17707	13158
	14783	20382
	20267	16993
	20955	12165
	19192	21035
	24241	15335
	20154	17211
	28460	12939
	18433	15232
Segments	91	97
	119	107
	128	91
	115	73
	140	97
	108	70
	101	115
	139	97
	101	116
	123	56
	105	108
Total branching length
	28977	20050
	17073	18087
	27814	17811
	21521	16363
	18774	22412
	25878	19486
	24783	14949
	22973	25310
	29641	17150
	23725	19820
	33549	14648
	24988	19205
Total segments length
	26168	17945
	14168	15833
	24880	16265
	19658	13000
	16908	20512
	21604	17048
	22689	12275
	21059	22516
	25864	15803
	22702	17609
	31248	13443
	20183	16595
Total branches	2809	2105
	2905	2254
	2934	1546
	1863	1900
	1866	2438
	4274	2674
	2094	2794
	1914	1347
	3777	2211
	2301	1205
	4805	2610
Vascular density	15.94	8.08
	9.44	5.94
	12.3	8.45
	10.93	7.18
	6.56	9.21
	14.4	6.71
	8.17	5.77
	11.36	10.48
	15.2	7.23
	10.13	8.51
	15.58	5.43
	12.78	7.93
Fig 3b
Alpha SMA	Littermate Cntrl + Moc2 control KO	EphB4-fl-Tie2-Cre + Moc2 EphrinB2 KO
	5	11.5023
	7.33591	5.09978
	0.0769641	17.9412
	5.82011	18.0488
	3.22581	10.9339
3c
NG2	17.0833	79.2683
	17.5309	41.0959
	12.1247	72.1973
	17.0874	50.3937
	34.1019	70.6294
3d
VE-Cadherin	0.52356	2.08333
	0.406504	2.5641
	1.08696	10.9375
	0.609756	4.7619
	0.571429	4.93827
	0.653595	4.34783
	0.595238	5.74713
	0.546448
	3.00752
3f
PCNA+ vessels	23.0769	20.6897
	17.9487	5.71429
	25	19.0476
	21.3115	8.82353
	9.09091	8.57143
	2.80374
	11.7647
	6.75676
	26.4706
	15.873
3g
PARP+vessels	10.6061	54.4118
	2.87356	75
	7.77778
	30
	19.1781
3i
VEGF (pg/ml)
	187.041	68.6735
	303.367	92.1429
	289.674	161.531
	175.543	193.163
	153.804	53.8043
	242.935

## Sheet: Fig 3h
Figure 3h

## Sheet: Fig 4
Fig 4e
Days post-implant	MEER Control Fc Tumor volumes
0	1	1	1	1	1	1	1	1
7	53.0707	51.7526	55.6728	56.5491	54.9475	44.5596	51.135	46.9948
11	64.121	73.171	74.0292	61.5239	54.8529	59.57	65.5441	63.8944
14	75.3334	77.9829	78.0376	73.4092	58.2744	64.061	89.6341	80.25
18	67.0601	99.1812	102.999	84.4031	110.015	78.914	118.684	91.9193
21	79.1492	103.275	107.48	99.9995	92.5093	91.6187	114.264	98.1668
25	67.374	115.553	102.547	96.2077	107.434	89.232	117.67	117.805
28	72.3287	111.955	105.983	99.1003	124.968	91.8271	118.076	109.269
32	74	119.19	112.641	102.015	127.98	96.7323	120.634	110.791
35	102.685	104.645	170.036	242.545	152.712	132.826	121.047	416.727
39	142.767	116.528	266.783	403.814	151.793	138.92	142.964	602.992
42	140.441	122.963	396.479	528.525	147.177	230.304	149.12	630.98
46	142.781	138.273	403.079	686.442	234.702	308.632	144.409
49	141.33	197.306	604.894	958.542	335.792	612.67	145.25
53	141.517	196.187	796.655	1080.81	556.768	954.016	160.235
56	134.518	182.004	1216.31		850.87	1283.27	156.979
60		271.725	1113.89		1203.72
63		409.142	1124.68		1670.03
66		752.64			3128.92
MEER EphrinB2 Fc
0	1	1	1	1	1	1	1	1
7	44.1622	57.0784	64.2272	48.4	58.0892	33.1112	47.8204	25.8572
11	62.6409	74.675	62.1075	63.5134	75.2028	47.7162	66.8633	41.6311
14	91.1867	99.9831	64.8311	72.8613	88.5699	77.5276	82.6938	57.3097
18	108.537	117.708	60.2529	105.449	84.4104	101.713	98.8692	64.0053
21	112.58	125.962	70.6866	106.826	89.553	93.8117	102.272	66.3255
25	158.871	103.81	81.8063	106.848	98.3788	116.523	96.3738	79.2422
28	201.368	100.852	88.4211	111.278	102.06	94.1015	100.43	86.7262
32	201.29	103.861	92.697	114.231	100.894	93.752	106.281	90.1458
35	544.16	154.435	321.347	232.965	148.757	129.542	110.612	143.678
39	577.733	167.774	399.891	349.855	167.831	126.937	128.092	145.312
42		174.25	508.672	397.293	153.799	133.981	132.382	202.614
46		176.193	716.35	513.901	169.524	131.836	134.01	194.977
49		182.029	936.526	719.558	265.716	133.185	207.224	188.96
53		198.363	1187.09	994.075	257.062	132.056	187.04	237.256
56		202.19	1371.7	1948.14	324.175	132.923	184.263	317.425
60					1307.38		287.008	498.149
63					1519.28		406.059	642.622
66							681.884	887.446
Fig 4f
Days post-implantation	Moc2 EphrinB2 KO Control Fc tumor volume
0	0	0	0	0	0	0	0
7	133.239	244.651	220.38	201.474	184.02	175.448	284.216
11	151.017	261.415	227.838	325.909	303.613	296.757	406.523
14	225.289	219.806	290.196	268.98	327.489	340.724	377.61
18	265.237	281.786	522.237	409.111	527.256	360.867	735.975
21	420.379	464.332	996.058	500.104	522.606	695.556	1089.23
	Moc2 EphrinB2 KO EphrinB2 Fc
0	0	0	0	0	0	0	0
7	166.841	223.285	249.495	194.239	269.902	188.251	145.676
11	346.318	437.027	310.622	303.899	299.665	212.311	238.762
14	343.633	474.844	339.38	282.69	315.803	249.155	341.012
18	443.175	645.14	412.568	336.923	386.763	399.994	432.389
21	594.88	757.383	557.03	763.486	866.146	480.2	504.418
Fig 4b	Moc2 Control crispr KO+Littermate Cntrl								Moc2 EphB4 crispr KO+Littermate Cntrl								Moc2 Control crispr KO+EphB4fl								Moc2 EphB4 crispr KO+EphB4 fl
0	0	0	0	0	0	0	0	0			0	0	0	0	0	0	0	0		0	0	0	0	0	0	0		0	0	0	0	0	0	0	0
6	214.022	212.058	170.313	232.658	249.238	229.375	243.049	200.649			317.152	233.836	273.478	222.069	303.369	246.99	330.784	272.597		212.616	229.583	286.15	218.416	315.687	250.565	283.343		236.903	291.359	258.163	281.139	209.676	255.679	234.742	245.526
10	255.951	229.478	242.114	334.909	342.988	228.138	232.944	206.758			364.725	328.116	249.444	332.149	331.81	332.564	415.716	355.191		228.953	259.06	272.455	235.532	302.93	295.747	269.92		576.318	448.203	396.977	339.575	487.079	270.13	230.686	334.939
14	339.938	273.003	329.868		425.146	369.8	250.804	340.083			629.273	543.308	665.846	316.697	511.963	320.599		349.616		460.512	284.48	292.606	294.524	331.899	370.776	336.795		624.49	435.572	513.682	394.822	452.183	362.124	312.804	406.347
17	381.546	344.259	312.529	393.142	455.58	314.402	398.152	434.484			869.03	568.121	703.683	456.083	583.55	545.295	675.124	297.553		444.009	443.183	441.348	502.702	368.071	467.197	454.65		839.988	552.102	710.921	662.979	944.531	439.615	577.765	442.03
21	525.818	443.556	538.114	411.558	387.104	420.592	534.105	546.724			1114.37	742.04	1311.85	639.066	1279.82	870.331	1155.65	775.771		622.596	501.502	582.374	611.104	432.745	727.933	720.951		1229.08	638.844	1212.75	964.308	1082.98	616.577	888.92	594.723
24	479.534	479.95	439.411	668.429	498.805	681.463	529.854	514.69			1915.93			612.871	1521.82	938.282	1312.93			678.06	790.616	807.518	618.135	539.634	730.019	631.261		1705.54	1221.81	1607.79	1335.16	1665.85	800.051		1071.89
28	724.356	543.563	756.986	641.057	528.173	496.906	696.093	702.383			2218.93			728.201	1880.03	1747.38		1323.74		855.913	782.309	1067.49	989.374	606.803	970.519	1055.03			1207.15		2788.15	1764.46	1122.04	1157.48	1608.83
Fig 4a
Days post-implantation	Control dominant negative tumor volumes
14	35.84	40.7651	47.0583	31.5171	40.5592	28.5996	19.6686	25.4655	93.5158	37.6209	71.2257	72.9912
21	52.3533	54.2479	104.706	66.3334	43.1219	37.5252	57.5983	55.4827	107.832	57.6928	69	109.574
25	104.114	65.2603	74.5747	49.9671	47.0016	51.4642	35.4734	33.7499	31.9124	53.1779	155.679	72.8947
28	136.156	124.536	95.3853	74.4768	264.67	95.8036	90.4946	66.7305	74.2959	59.9553	74.3886	89.9411
32	245.874	188.452	160.35	224.686	210.331	123.504	205.845	115.019	306.592	196.189	111.64	152.14
35	251.107	258.638	218.335	269.775	218.677	174.419	201.47	245.467	336.614	280.023	218.057	224.505
39	377.98	295.999	250.999	282.12	291.86	294.115	292.118	244.232	490.578	298.229	239.948	272.669
42	433.189	398.971	309.753	397.576	411.908	319.953	336.215	365.224	584.153	408.928	321.628	344.516
46	601.126	550.854	499.851	509.652	682.344	524.354	606.744	548.856	635	480.2	443.034	368.327
49	549.978	607.282	536.173	548.444	821.781	581.05	582.631	572.899	778.365	607.125	558.033	464.71
53	533.198	594.816	564.569	592.97	886.476	713.598	599.949	716.028	985.29	629.992	706.152	533.931
56	534.251	676.832	593.994	641.95	968.191	726.376	625.338	747.647	1145.55	725.284	873.075	692.017
60	568.401	689.992	732.652	747.219	1133.96	669.2			1174.84	779.762	963.995	712.499
63	594.322	778.969	791.272	775.015	1123.52	744.979			1315.15	863.823	963.627	732.718
Fig 4a	EphrinB2 dominant negative
14	114.219	103.496	109.837	183.561	83.167	78.2665	191.947	76.7921	109.747	85.1226	71.0532	87.4791	77.2902	92.565	114.614	77.7699	72.3341	74.0169	66.7148
21	126.298	81.3895	207.568	151.624	129.273	88.6835	175.303	108.202	159.781	128.175	107.217	90.2275	95.2885	124.974	134.836	174.419	158.838	122.549	124.527
25	226.594	188.258	105.331	89.5125	105.331	113.321	180.096	157.791	160.352	159.44	95.7056	77.7535	131.519	237.271	169.065	0	0	0	0
28	221.933	203.225	166.777	124.004	166.777	130.078	220.031	230.479	196.178	196.647	124.629	170.694	309.136	285.434	309.892	198.952	173.365	171.474	118.983
32	676.479	497.764	367.435	181.172	391.777	193.222	330.367	353.66	322.148	286.897	335.212	236.186	340.556	387.477	421.683	339.642	249	324.675	326.209
35	844.969	521.277	555.1	287.942	478.803	329.788	359.906	465.435	305.012	475.731	317.593	252.864	485.561	693.688	591.088	417.395	285.192	392.089	407.139
39			626.337	297.589	496.982	358.64	330.023	608.359	317.27			399.324	603.722	709.69	679.508	657.481	445.933	544.43	491.931
42			771.458	359.803	582.677	496.392	339.896	821.855	459.765			401.749	678.108	934.669	850.991	801.632	432.616	628.672	702.329
46			1185.48	380.208	815.36	524.354	485.149	947.072	1006.14			539.055	737.326	828.184	665.184	913.385	494.95	525.351	623.598
49			1319.94	591.128	918.131	785.824	549.551	1128.18	1042.53			538.114	1175.07	1013.77	962.502	946.343	641.473	1048.95	953.221
53			2058.26	872.361	952.755	873.618	661.674	1658.23	1038.61			801.137	1246.58	1306.32	1226.46		932.284	1077.33	1283.8
56					1136.55	1373.8	813.47	1843.83				862.183	1317.7	1308.67	1428.93			1632.94	1462.14
60					1591.51	1546.94						888.455	1664.31	1819.03	1468.88			1884.08	1760.72
63					1846.33	1763.88						1164.34	1953.02	2240.94	1566.68			2024.7	2240.57
Fig 4a	EphB4 dominant negative
14	98.4638	93.7368	121.075	65.9455	122.582	168.991	37.9769	274.167	136.161	210.62	260.032	161.775	95.0907	82.7424	79.868	67.2358
21	221.906	199.792	198.471	222.003	139.674	212.66	134.862	260.686	122.605	252.206	264.185	226.536	174.419	158.838	158.865	166.531
25	206.652	262.532	103.706	226.804	205.888	227.691	158.922	185.124	106.725	268.566	437.104	242.999	198.86	151.017	371.772	250.498
28	261.4	321.57	285.026	455.818	271.435	385.556	285.425	323.996	218.521	431.827	744.41	449.299	847.958	308.714	261.026	206.765
32	454.322	486.423	442.185	542.513	288.799	379.627	421.961	465.299	270.434	430.993	750.032	493.012	482.855	315.37	858.347	343.867
35	625.184	488.083	488.909	848.798	455.154	436.256	344.477	669.337	350.885	570.236	862.494	963.298	776.534	303.105	1302.14	453.278
39	617.544	725.653	594.905	1144.5	549.632	612.798		693.382	513.608	796.416	1090.69	1230.94	741.992	326.736	1410.5	522.657
42	665.774	822.023	630.976	1017.95	676.851	811.247		827.827	532.069	864.617	1207.86	1295.61	911.922	600.311	1639.49	571.763
46	810.832	1411.34	833.175	1609.22	871.808	982.288		1230.08	746.368	1175.36	1797.64	1517.28	1144.8	721.287	2245.82	657.874
49	1058.41	1647.33	913.44	1478.49	1270.74	1166.07		1362.9	638.221	1141.22	2247.42	1345.66	1187.61	651.137	2509.3	610.695
53	1299.23	2117.47	913.44	1478.49	1454.1	1519.59		1402.33	1039.42	1473.88	2528.03	1829.15	1461.74	743.256	3031.12	812.839
56	1963.11	2354.68	1193.39	2141	1706.43	1635.88		1946	1097.37	1706.99	2678.99	1859.73	1405.38	781.764
60	2180.31	2593.66	1475.64	3100.2	2002.72	1971.04				2258.82	3021.72		1818.58	1148.97
63													2229.3	1450.26
Fig 4c		Moc2 Control+Littermate Control				Tumor volumes
0	0	0	0	0	0	0	0	0	0	0	0	0	0	0	0	0
8	22.8492	15.514	24.5134	34.4529	25.432	25.825	22.5332	29.0928	15.8247	31.1721	31.6848	14.1323	30.2177	26.2238	16.8065	17.1575
12	56.1387	58.6832	37.8409	50.164	39.1956	31.5955	49.4094	34.7281	27.0402	53.197	32.1249	29.1475	52.1219	46.3783	24.6075	24.1325
15	79.25	101.992	76.9754	87.1556	65.6457	48.3172	81.1238	38.0938	46.9184	77.2573	43.1695	34.0094	53.841	57.2104	32.3254	88.5165
19	103.261	98.1234	78.6927	97.5988	82.3132	65.7623	153.808	83.798	53.6768	147.266	37.544	61.9323	55.5206	69.8131	38.1358	91.6575
22	134.053	98.7744	91.9478	98.106	83.2217	71.0904	184.36	83.7522	68.9976	213.29	46.3932	85.1519	65.1655	105.43	45.9759	102.334
26	190.97	126.105	120.352	175.097	108.63	79.5585	339.711	91.3728	87.3649	322.198	69.62	115.991	70.795	175.443	55.8431	117.606
29	224.114	172.697	152.789	203.861	129.957	105.84	371.771	89.9945	158.141	432.726	81.404	114.319	94.3537	213.58	69.8922	233.551
		Moc2 Control+EphB4fl/flTie2-Cre-ERT
0	0	0	0	0	0	0
8	62.8489	31.5699	31.3825	32.1454	27.6526	37.1689
12	102.23	49.8721	52.363	49.6846	34.4307	67.1798
15	141.578	60.025	60.2529	65.7372	70.6827	63.1626
19	164.593	64.2563	73.7521	80.5138	108.159	74.7054
22	195.243	119.927	106.799	151.258	157.418	96.788
26	258.869	171.873	176.025	247.573	177.696	108.031
29	371.64	273.641	232.532	349.71	398.275	244.052
		Moc2 EphB4 KO+EphB4fl/flTie2-Cre-ERT
0	0	0	0	0	0	0	0	0	0	0	0
8	72.168	51.7992	40.3024	39.8255	26.9921	74.8535	25.7721	19.2	36.1713	39.1258	29.3218
12	171.733	42.7118	80.9137	87.8561	38.1489	94.5255		24.7767	54.6674	57.9997	37.1457
15	214.155	52.0803	116.431	180.463	64.7177	155.256		37.7078	87.143	69.134	41.2777
19	343.139	59.277	130.905	297.072	87.6649	169.848		35.2832	147.894	69.6164	48.3754
22	661.269	118.005	179.242	616.904	179.136	213.535	254.532	48.4491	222.367	98.7608	74.2997
26	669.514	143.237	247.136	640.276	181.047	317.873	404.326	126.468	293.12	118.923	213.457
29	786.196	287.054	289.062	857.119	218.199	505.012	654.188	190.893	434.554	396.509	265.164

## Sheet: Fig 5
Fig 5i (top panel)
VEGF (pg/ml)	Moc2 Control sh	Moc2 EFNB2 sh	Moc2 EphB4 sh
	66.6326	60.5102	161.413
	136.02	28.8775	191.848
	59.4898	162.5	285.326
	57.0652		160.51
			212.551
			119.694
Fig 5i (lower panel)	Moc2 control Ko-Cond media	Moc2 EFNB2 KO-Cond Media	Moc2 EphB4 Ko-Cond Med
	159.49	71.7347	511.531
	156.429	88.0612	450.306
	204.388	85	404.388
Fig 5f	Control KO	EFNB2 KO	EphB4 KO
Extremeties	116	132	247
	153	115	312
	229	128	240
	116	103	267
	245	133	246
	206	169
	145
Branches	112	132	141
	151	115	170
	141	128	149
	114	103	162
	142	131	162
	145		138
Mesh index	154.559	137.895	176.74
	159.094	133.47	158.508
	174.341	136.52	181.274
	130.478	132.088	165.013
	159.33	144.08	174.38
	159.179	145.091
	142.719
Fig 5g	Control sh	EFNB2 sh	EphB4 sh
CD31+PCNA+
	33.3333	28.5714	48.1482
	38.5714	29.7297	47.9592
		35.5556
		25.5319
Fig 5h	39.3939	36.2745	37.2263
CD31+Cl caspase3+	30	41.6667	23.5294
	43.5484
Fig 5j
Panel 3	Control	EphrinB2 DN	EphB4 DN
Nodes	45	40	55
	43	42	54
Junctions	14	13	17
	14	14	16
Master Segments	11	9	14
	10	10	13
Master Segment Length	718	675	764
	698	688	755
Total mesh area	14886	14194	15962
	14626	14282	15575
Peaces	20	18	25
	21	19	24
Mesh index	113.429	114.167	138.8
	115	116.857	149.6
Fig 5j Panel 2	Control-CM	EphrinB2 KO-CM	EphB4 KO-CM
Nb nodes	38	35	40
	39	34	44
Master segment length	718	629	741
	636	622	767
Mean mesh size	1556	1908.1	2482.4
	1678.4	1532.4	2220.3
Fig 5j Panel 1	Moc2 Control	Moc2 EphrinB2 KO	Moc2 EphB4 KO
Total segments length	2238	2135	3185
	2582	2192	3585
Total branching length	2450	2314	3590
	2600	2262	3773
Total length	2450	2314	3590
	2600	2262	3773
Fig 5k	Control	EphrinB2 DN	EphB4 DN
	2749	2895	3586
	2600	3020	3117
	2471	2979
Fig 5l	Control	EphrinB2 DN	EphB4 DN
VEGf (pg/ml)	247.692	377.692	434.615
	310	266.154	407.692
	340	314.615	443.846
			350.769

## Sheet: Fig 5E
Figure 5E
c-Jun

## Sheet: Fig 6
Fig 6d
Control KO+ vehicle
0	0	0	0	0	0	0	0	0	0	0	0	0
8	247.957	196.587	176.494	290.662	304.43	247.726	234.045	258.902	152.371	161.579	162.3	228.265
12	381.976	325.409	258.794	509.92	346.855	442.256	450.226	522.744	215.899	272.522	296.618	291.012
16	510	402.396	474.813	642.4	452.916	551.321	669.781	671.603	383.616	328.457	371.676	240.339
20			531.39		698.382	615.685			465.108	409.653	424.12	550.068
Control KO+ Nilotinib
0	0	0	0	0	0	0	0
8	230.344	240.337	240.851	312.166	202.648	257.123	242.658
12	351.061	258.318	246.214	409.513	336.218	382.812	286.295
16	619.865	406.463	600.675	455.215	433.632	497.975	453.652
20		538.611	769.106	1074.75	625.75	804.893	960.033
EphB4 KO+Vehicle
0	0	0	0	0	0	0	0	0	0	0	0
8	246.61	326.003	360.793			231.614	313.101	155.058	205.597	192.547	183.702
12	286.984	348.835	506.793	276.318	291.373	431.214	453.051	295.799	343.825	292.534	434.957
16	329.523	405.503	634.907	305.876	358.258	550.681	514.774	374.567	491.928	405.359	439.547
20	646.134	808.129	1111.28			835.343	846.04	652.869	798.923	741.798	947.842
EphB4 KO+Nilotinib
0	0	0	0	0	0	0	0	0
8	294.07	323.711		259.04	483.909	312.482	290.536	244.563
12	352.244	450.282	286.804	322.191	476.637	389.178	355.748	277.543
16	530.333	562.678	407.378	492.634	521.862	429.167	574.369	417.943
20	573.605	682.284	492.531	502.634	831.189	439.256	586.713	399.112

## Sheet: Fig 7
Fig 7a
CD4+	Moc2 Control sh	Moc2 EphB4 sh
	15.65	7.99
	16.52	8.15
	18.27	12.25
	13.41	25.05
CD4+Foxp3+	16.3	39.37
	21.04	20.05
	17.54	32.93
	13.75	34.6
CD25+Foxp3+	10	27.27
	5.36	31.43
	9.17	20.83
	24.46
CD8+	9.46	5.49
	8.13	2.48
	13	8.14
	10.62
CD8+IFNg+	7.52	2.6
	4.33	0.72
	6.48	4.33
CD4+CD69+	19.95	19.59
	29.51	15.43
	22.9	8.81
	21.24	25.12
CD8+CD69+	44.63	23.71
	21.22	20.57
	28.03	24.14
	31.84
CD8+Cl caspase3+	3.09	5.92
	5.26	8.55
	3.68	4.07
	0.33	12.99
7c	Moc2 control sh	Moc2 EphB4 sh
MIP-1β	28.44	19.56
	36.96	12.32
	32.28	24.24
G-CSF	116.48	413.88
	232.68	445.24
7d	MEER control	MEER EphB4 KO
IL10	20.84	44.12
	10.08	50.92
	13.44
GCSF	0
	7.28	128.08
		126.16
7e	Ly2 control sh	Ly2 EphB4 sh
MIP-1β	44.04	14.84
	26.48	20.6
	32.4	26.48
		20.6
IP10	9748	5068
	11708	5580
GM-CSF	44.04	14.84
	26.48	20.6
	32.4	26.48
		20.6
	Days post-implantation	Moc2 EPHB4 CRISPR KO+Vehicle				Tumor vol					Moc2 EPHB4 CRISPR KO+Diphtheria toxin
Fig 7f	0	0	0	0	0	0	0	0	0		0	0	0	0	0	0	0	0
	5	129.786	108.63	133.079	71.9381	88.097	86.5135	136.866	148.036		71.3908	96.1068	109.083	114.777	54.8049	105.821	147.92	117.931
	8	191.45	208.195	225.124	182.121	152.508	198.672	249.891	248.636		176.749	136.851	155.817	202.523	109.032	104.737	167.062	136.765
	12	409.658	449.94	524.07	229.506	369.348	282.717	371.497	365.086		233.041	104.399	165.686	258.24	245.093	156.911	223.483	426.822
	15	502.225	698.228	850.971	427.956	474.872	358.133	639.578	589.021		316.442	168.263	219.791	522.951	504.517	424.16	315.055
	19	785.891	1183.45	982.505	443.821	535.065	639.412	1271.26	854.81		545.257	240.981	288.93	574.694	612.678	409.74
	22	1490.22			587.844	572.21	925.611	1930.39	1206.32		670.649	266.888	408.919	451.25	733.226
Fig 7g	Moc2 EPHB4 CRISPR KO+Vehicle	Moc2 EPHB4 CRISPR KO+Diphtheria toxin
CD4+Foxp3+ in blood	22.77	1.94
	16.52	3.65
	13.41	3.55
	9.1	4.05
	12.55	10.33
	17.93	3.49
	12.42	1.47
CD4+CD25+ in blood	15.76	1.94
	10.17	2.25
	9.62	2.86
	9.2	2.33
	8.04	2.82
	8.04	2.75
	11.4	1.93
	9.35
Fig 7h	EphB4 KO+Vehicle	EphB4 KO+Diphtheria toxin
CD8+	2.86	17.87
	0.37	10.41
	2.12	6.87
	3.52	16.08
CD8+GranzymeB+	0.44	6.09
	2.99	12.36
		8.4
		9.46
CD8+NRP1+	13.54	7.11
	40	9.69
	28.04	12.06
	40	7.51
CD4+Foxp3+	10.12	2.56
	10.79	1.75
	11.76	1.14
	13.38	3.73
CD11c+	9.35	26.77
	11.99	24.25
	14.7	18.5
	13.41
Cd11c+CD80+	75.74	87.62
	69.32	90.15
	72.4	83.38
CD11c+Ki67+	22.95	26.18
	15.93	25.32
	16.1	22.66
	18.76
Fig 7i
	Moc2 EphB2 KO+Vehicle	Moc2 EphB4 KO+Diphtheria toxin
IP10	2735.4	3117.23
	2339.84	5390.93
	3512.34	3563.29
	2478.36	6758.16
MIP1α	217.128	256.891
	205.719	287.827
	214.915	275.396
	207.365	235.122
RANTES	89.9101	380.245
	0	441.479
	0	486.271
	0	247.933
TNFα	0	616.593
	0	742.035
	0	521.624
	0.1	1214.74
MDC	113.154	1185.73
	0	1220.59

## Sheet: Fig 8
Fig 8a
	Moc2 Control KO-Littermate Control	Moc2 EFNB2 KO+EFNB2 fl Tie2Cre
Cd11b+	64.84	9.81
	63.86	9.78
	67.66	4.89
CD11c+CD103+MHCII+	34.65	54.43
	33.11	53.15
	21.38	71.25
		54.02
%CD11c+CD103+MHCII+Ki67+	12.2	28.25
	15.07	28.89
	11.49	26.53
		24.49
%CD4+CD25+Foxp3+Ki67+
	18.56	6.18
	45.17	14.29
	38.7	17.14
CD8+CD69+	3.98	5.07
	3.97	9.72
	3.47	6.2
	3.5
CD4+CD69+	2.51	5.62
	2.37	13.73
	3.54	6.52
	4.5
Fig 8b
MDC	Moc2 control KO (Littermate control)	Moc2 EFNB2 KO (EFNB2 fl Tie2-cre)
	0.1	6881.88
	0	8705.02
	0	4022.29
	0	4306
IP10
	807.73	3030.19
	1184.65	4264.46
		2846.63
RANTES	1324.73	4214.93
	2375.78	3818.38
	420.233	2237.66
	233.14	3184.93
Eotaxin	96832.4	25409.4
	113957	36709.6
	37046.3	23886.4
		17139.6
GM-CSF	495.848	2034.45
	1219.25	1410.68
	207.81	1975.51
IL6	5123.39	2713.48
	7307.02	2929.28
		2435.78
		2630.26

## Sheet: Supp Fig 4
	Supplementary Figure 4
Moc2
					Moc2
						CuHN013
Moc2
Ly2
MEER
							Ly2
Moc2
EphrinB2 (JM53-21)

[truncated: 9 more sheets: Supp Fig 7, Supp Fig 8, Supp Fig 9, Supp Fig 12, Supp Fig 15, Supp Fig 18a, Supp Fig 19, Supp Fig 24, Flow cytometry panel]
